# Supplementary material for: Attraction and achievement as 2 attributes of gamification in healthcare: an evolutionary concept analysis
Source: J Educ Eval Health Prof. 2024 Apr 11;21:10. doi: 10.3352/jeehp.2024.21.10 (PMC11130557; doi:10.3352/jeehp.2024.21.10)
Supplement: Supplementary file 1 — Supplement 1. The 56 selected articles for the evolutionary concept analysis about gamification in healthcare. [file jeehp-21-10-suppl1.xlsx]

## Sheet: Sheet2
Supplement 1. The 56 selected articles for the evolutionary concept analysis about gamification in healthcare.
1. op den Akker R, Klaassen R, Bul K, Kato PM, van der Burg GJ, di Bitonto P. Let them play: experiences in the wild with a gamification and coaching system for young diabetes patients. Proceedings of the 11th EAI International Conference on Pervasive Computing Technologies for Healthcare; 2017 May 23-26; Barcelona, Spain. Association for Computing Machinery; 2017. p. 409-418. https://doi.org/10.…
2. Katule N, Densmore M, Rivett U. Leveraging intermediated interactions to support utilization of persuasive personal health informatics. Proceedings of the Eighth International Conference on Information and Communication Technologies and Development; 2016 Jun 3-6; Ann Arbor, USA. Association for Computing Machinery; 2016. p. 1-11. https://doi.org/10.1145/2909609.2909664
3. Mora A, Gonzalez C, Arnedo-Moreno J, Alvarez A. Gamification of cognitive training: a crowdsourcing-inspired approach for older adults. Proceedings of the XVII International Conference on Human Computer Interaction; 2016 Sep 13-16; Salamanca, Spain. Association for Computing Machinery; 2016. p. 1-8. https://doi.org/10.1145/2998626.2998663
4. Patterson Dale. Understanding diabetes through watch based interactive play. Proceedings of the Australasian Computer Science Week Multiconference; 2019 Jan 29-31; Sydney, Australia. Association for Computing Machinery; 2019. p. 1-8. https://doi.org/10.1145/3290688.3290745
5. Ansong S, Iahad NA. A conceptual model for designing a gamified intermittent fasting mobile app. Proceedings of the 2019 6th International Conference on Research and Innovation in Information Systems (ICRIIS); 2019 Dec 2-3; Johor Bahru, Malaysia. IEEE; 2019. pp. 1-5. https://doi.org/10.1109/ICRIIS48246.2019.9073629
6. McDaniel R. A taxonomy for digital badge design in medical technologies. Proceedings of the 2016 IEEE International Conference on Serious Games and Applications for Health (SeGAH); 2016 May 11-13; Orlando, USA. IEEE; 2016. p. 1-8. https://doi.org/10.1109/SeGAH.2016.7586254
7. Afonso L, Rodrigues R, Reis E, Miller K, Castro J, Parente N, Teixeira C, Fraga A, Torres S. Fammeal: a gamified mobile application for parents and children to help healthcare centers treat childhood obesity. IEEE Trans Games 2020;12:351-360. https://doi.org/10.1109/TG.2020.3015804
8. Lopez C, Tucker C. Toward personalized adaptive gamification: a machine learning model for predicting performance. IEEE Trans Games 2018;12:155-168. https://doi.org/10.1109/TG.2018.2883661
9. Tuah NM, Goh DL, Nasirin S, Ahmedy F, Hossin M. Mapping data mining technique and gamification approach for studying post-stroke rehabilitation training: a systematic literature review. IEEE Access 2023;11:31323-31340. https://doi.org/10.1109/ACCESS.2023.3262260
10. Agarwal S, Jalan M, Wilcox HC, Sharma R, Hill R, Pantalone E, Thrul J, Rainey JC, Robinson KA. Evaluation of mental health mobile applications. Agency for Healthcare Research and Quality; 2022. https://doi.org/10.23970/AHRQEPCTB41
11. Amante DJ, Blok AC, Nagawa CS, Wijesundara JG, Allison JJ, Person SD, Morley J, Conigliaro J, Mattocks KM, Garber L, Houston TK, Sadasivam RS. The ‘Take a Break’ game: randomized trial protocol for a technology-assisted brief abstinence experience designed to engage lower-motivated smokers. Contemp Clin Trials 2020;93:106002. https://doi.org/10.1016/j.cct.2020.106002
12. Blok AC, Valley TS, Abbott P. Gamification for family engagement in lifestyle interventions: a systematic review. Prev Sci 2021;22:831-844. https://doi.org/10.1007/s11121-021-01214-x
13. Tran S, Smith L, El-Den S, Carter S. The use of gamification and incentives in mobile health apps to improve medication adherence: scoping review. JMIR Mhealth Uhealth 2022;10:e30671. https://doi.org/10.2196/30671
14. Burgess J, Watt K, Kimble RM, Cameron CM. Combining technology and research to prevent scald injuries (the cool runnings intervention): randomized controlled trial. J Med Internet Res 2018;20:e10361. https://doi.org/10.2196/10361
15. Carter DD, Robinson K, Forbes J, Hayes S. Experiences of mobile health in promoting physical activity: a qualitative systematic review and meta-ethnography. PLoS One 2018;13:e0208759. https://doi.org/10.1371/journal.pone.0208759
16. Drissi N, Ouhbi S, Janati Idrissi MA, Ghogho M. An analysis on self-management and treatment-related functionality and characteristics of highly rated anxiety apps. Int J Med Inform 2020;141:104243. https://doi.org/10.1016/j.ijmedinf.2020.104243
17. Fadda M, Galimberti E, Fiordelli M, Romano L, Zanetti A, Schulz PJ. Effectiveness of a smartphone app to increase parents’ knowledge and empowerment in the MMR vaccination decision: a randomized controlled trial. Hum Vaccin Immunother 2017;13:2512-2521. https://doi.org/10.1080/21645515.2017.1360456
18. Fitzgerald M, Ratcliffe G. Serious games, gamification, and serious mental illness: a scoping review. Psychiatr Serv 2020;71:170-183. https://doi.org/10.1176/appi.ps.201800567
19. Gallagher R, Chow C, Parker H, Neubeck L, Celermajer D, Redfern J, Tofler G, Buckley T, Schumacher T, Ferry C, Whitley A, Chen L, Figtree G. Design and rationale of the MyHeartMate study: a randomised controlled trial of a game-based app to promote behaviour change in patients with cardiovascular disease. BMJ Open 2019;9:e024269. https://doi.org/10.1136/bmjopen-2018-024269
20. Giosan C, Mogoaşe C, Cobeanu O, Szentagotai Tatar A, Muresan V, Boian R. Using a smartphone app to reduce cognitive vulnerability and mild depressive symptoms: Study protocol of an exploratory randomized controlled trial. Trials 2016;17:609. https://doi.org/10.1186/s13063-016-1740-3
21. Gosetto L, Ehrler F, Falquet G. Personalization dimensions for mHealth to improve behavior change: a scoping review. Stud Health Technol Inform 2020;275:77-81. https://doi.org/10.3233/SHTI200698
22. Hansen WB, Scheier LM. Specialized smartphone intervention apps: review of 2014 to 2018 NIH funded grants. JMIR Mhealth Uhealth 2019;7:e14655. https://doi.org/10.2196/14655
23. Hare AJ, Patel MS, Volpp K, Adusumalli S. The role of behavioral economics in improving cardiovascular health behaviors and outcomes. Curr Cardiol Rep 2021;23:153. https://doi.org/10.1007/s11886-021-01584-2
24. Hightow-Weidman LB, Muessig KE, Bauermeister JA, LeGrand S, Fiellin LE. The future of digital games for HIV prevention and care. Curr Opin HIV AIDS 2017;12:501-507. https://doi.org/10.1097/COH.0000000000000399
25. Houston TK, Chen J, Amante DJ, Blok AC, Nagawa CS, Wijesundara JG, Kamberi A, Allison JJ, Person SD, Flahive J, Morley J, Conigliaro J, Mattocks KM, Garber L, Sadasivam RS. Effect of technology-assisted brief abstinence game on long-term smoking cessation in individuals not yet ready to quit: a randomized clinical trial. JAMA Intern Med 2022;182:303-312. https://doi.org/10.1001/jamainternmed.…
26. Kankanhalli A, Shin J, Oh H. Mobile-based interventions for dietary behavior change and health outcomes: scoping review. JMIR Mhealth Uhealth 2019;7:e11312. https://doi.org/10.2196/11312
27. Kwan YH, Cheng TY, Yoon S, Ho LYC, Huang CW, Chew EH, Thumboo J, Ostbye T, Low LL. A systematic review of nudge theories and strategies used to influence adult health behaviour and outcome in diabetes management. Diabetes Metab 2020;46:450-460. https://doi.org/10.1016/j.diabet.2020.04.002
28. Litvin S, Saunders R, Maier MA, Luttke S. Gamification as an approach to improve resilience and reduce attrition in mobile mental health interventions: a randomized controlled trial. PLoS One 2020;15:e0237220. https://doi.org/10.1371/journal.pone.0237220
29. Love SM, Sanders MR, Turner KM, Maurange M, Knott T, Prinz R, Metzler C, Ainsworth AT. Social media and gamification: engaging vulnerable parents in an online evidence-based parenting program. Child Abuse Negl 2016;53:95-107. https://doi.org/10.1016/j.chiabu.2015.10.031
30. McKeown S, Krause C, Shergill M, Siu A, Sweet D. Gamification as a strategy to engage and motivate clinicians to improve care. Healthc Manage Forum 2016;29:67-73. https://doi.org/10.1177/0840470415626528
31. Mehta SJ, Hume E, Troxel AB, Reitz C, Norton L, Lacko H, McDonald C, Freeman J, Marcus N, Volpp KG, Asch DA. Effect of remote monitoring on discharge to home, return to activity, and rehospitalization after hip and knee arthroplasty: a randomized clinical trial. JAMA Netw Open 2020;3:e2028328. https://doi.org/10.1001/jamanetworkopen.2020.28328
32. Melillo A, Chirico A, De Pietro G, Gallo L, Caggianese G, Barone D, De Laurentiis M, Giordano A. Virtual reality rehabilitation systems for cancer survivors: a narrative review of the literature. Cancers (Basel) 2022;14:3163. https://doi.org/10.3390/cancers14133163
33. Monteiro-Guerra F, Rivera-Romero O, Fernandez-Luque L, Caulfield B. Personalization in real-time physical activity coaching using mobile applications: a scoping review. IEEE J Biomed Health Inform 2020;24:1738-1751. https://doi.org/10.1109/JBHI.2019.2947243
34. Niksch AL. mHealth in pediatrics-finding healthcare solutions for the next generation. Mhealth 2015;1:7. https://doi.org/10.3978/j.issn.2306-9740.2015.03.09
35. Nuijten R, Van Gorp P, Khanshan A, Le Blanc P, van den Berg P, Kemperman A, Simons M. Evaluating the impact of adaptive personalized goal setting on engagement levels of government staff with a gamified mHealth tool: results from a 2-month randomized controlled trial. JMIR Mhealth Uhealth 2022;10:e28801. https://doi.org/10.2196/28801
36. Penuelas-Calvo I, Jiang-Lin LK, Girela-Serrano B, Delgado-Gomez D, Navarro-Jimenez R, Baca-Garcia E, Porras-Segovia A. Video games for the assessment and treatment of attention-deficit/hyperactivity disorder: a systematic review. Eur Child Adolesc Psychiatry 2022;31:5-20. https://doi.org/10.1007/s00787-020-01557-w
37. Podina IR, Fodor LA, Cosmoiu A, Boian R. An evidence-based gamified mHealth intervention for overweight young adults with maladaptive eating habits: study protocol for a randomized controlled trial. Trials 2017;18:592. https://doi.org/10.1186/s13063-017-2340-6
38. Quintero C. A review: accessible technology through participatory design. Disabil Rehabil Assist Technol 2022;17:369-375. https://doi.org/10.1080/17483107.2020.1785564
39. Abdul Rahim MI, Thomas RH. Gamification of medication adherence in epilepsy. Seizure 2017;52:11-14. https://doi.org/10.1016/j.seizure.2017.09.008
40. de Ridder M, Kim J, Jing Y, Khadra M, Nanan R. A systematic review on incentive-driven mobile health technology: as used in diabetes management. J Telemed Telecare 2017;23:26-35. https://doi.org/10.1177/1357633X15625539
41. Rubin DS, Rich Severin, Arena R, Bond S. Leveraging technology to move more and sit less. Prog Cardiovasc Dis 2021;64:55-63. https://doi.org/10.1016/j.pcad.2020.10.007
42. Sardi L, Idri A, Fernandez-Aleman JL. A systematic review of gamification in e-Health. J Biomed Inform 2017;71:31-48. https://doi.org/10.1016/j.jbi.2017.05.011
43. Savulich G, Piercy T, Fox C, Suckling J, Rowe JB, O'Brien JT, Sahakian BJ. Cognitive training using a novel memory game on an iPad in patients with amnestic mild cognitive impairment (aMCI). Int J Neuropsychopharmacol 2017;20:624-633. https://doi.org/10.1093/ijnp/pyx040
44. Schrier E, Xiong N, Thompson E, Poort H, Schumer S, Liu JF, Krasner C, Campos SM, Horowitz NS, Feltmate C, Konstantinopoulos PA, Dinardo MM, Tayob N, Matulonis UA, Patel M, Wright AA. Stepping into survivorship pilot study: harnessing mobile health and principles of behavioral economics to increase physical activity in ovarian cancer survivors. Gynecol Oncol 2021;161:581-586. https://doi.org/…
45. Sebestyen N, Sulatycky R, Rondos S, Davis S. "Moving the needle" through partnerships. Healthc Manage Forum 2015;28(6 Suppl):S15-S18. https://doi.org/10.1177/0840470415596290
46. Studer B, Timm A, Sahakian BJ, Kalenscher T, Knecht S. A decision-neuroscientific intervention to improve cognitive recovery after stroke. Brain 2021;144:1764-1773. https://doi.org/10.1093/brain/awab128
47. Suleiman-Martos N, Garcia-Lara RA, Martos-Cabrera MB, Albendin-Garcia L, Romero-Bejar JL, Canadas-De la Fuente GA, Gomez-Urquiza JL. Gamification for the improvement of diet, nutritional habits, and body composition in children and adolescents: a systematic review and meta-analysis. Nutrients 2021;13:2478. https://doi.org/10.3390/nu13072478
48. Suleiman-Martos N, Garcia-Lara RA, Membrive-Jimenez MJ, Pradas-Hernandez L, Romero-Bejar JL, Dominguez-Vias G, Gomez-Urquiza JL. Effect of a game-based intervention on preoperative pain and anxiety in children: a systematic review and meta-analysis. J Clin Nurs 2022;31:3350-3367. https://doi.org/10.1111/jocn.16227
49. Then JW, Shivdas S, Tunku Ahmad Yahaya TS, Ab Razak NI, Choo PT. Gamification in rehabilitation of metacarpal fracture using cost-effective end-user device: a randomized controlled trial. J Hand Ther 2020;33:235-242. https://doi.org/10.1016/j.jht.2020.03.029
50. Vilardaga R, Rizo J, Ries RK, Kientz JA, Ziedonis DM, Hernandez K, McClernon FJ. Formative, multimethod case studies of learn to quit, an acceptance and commitment therapy smoking cessation app designed for people with serious mental illness. Transl Behav Med 2019;9:1076-1086. https://doi.org/10.1093/tbm/iby097
51. Warsinsky S, Schmidt-Kraepelin M, Rank S, Thiebes S, Sunyaev A. Conceptual ambiguity surrounding gamification and serious games in health care: literature review and development of game-based intervention reporting guidelines (GAMING). J Med Internet Res 2021;23:e30390. https://doi.org/10.2196/30390
52. Xu L, Shi H, Shen M, Ni Y, Zhang X, Pang Y, Yu T, Lian X, Yu T, Yang X, Li F. The effects of mHealth-based gamification interventions on participation in physical activity: systematic review. JMIR Mhealth Uhealth 2022;10:e27794. https://doi.org/10.2196/27794
53. Zolfaghari M, Shirmohammadi M, Shahhosseini H, Mokhtaran M, Mohebbi SZ. Development and evaluation of a gamified smart phone mobile health application for oral health promotion in early childhood: a randomized controlled trial. BMC Oral Health 2021;21:18. https://doi.org/10.1186/s12903-020-01374-2
54. Suttie N, Louchart S, Lim T, Macvean A, Westera W, Brown D, Djaouti D. Introducing the ‘serious games mechanics’: a theoretical framework to analyse relationships between ‘game’ and ‘pedagogical aspects’ of serious games. Procedia Comput Sci 2012;15:314-315. https://doi.org/10.1016/j.procs.2012.10.091
55. Shin DW, Yun JM, Shin JH, Kwon H, Min HY, Joh HK, Chung WJ, Park JH, Jung KT, Cho B. Enhancing physical activity and reducing obesity through smartcare and financial incentives: a pilot randomized trial. Obesity (Silver Spring) 2017;25:302-310. https://doi.org/10.1002/oby.21731
56. Kim DY, Choi YS. A research on fitness mobile application screen design based on gamification. J Basic Des Art 2017;18:19-32.
